# Supplementary material for: FveDAD2 negatively regulates branch crowns by affecting abscisic acid metabolism through FveHB7 in woodland strawberry
Source: Hortic Res. 2025 Sep 17;13(1):uhaf250. doi: 10.1093/hr/uhaf250 (PMC12856502; doi:10.1093/hr/uhaf250)
Supplement: Web_Material_uhaf250 [file web_material_uhaf250.zip]

Archive with 11 entries (11 files):
- Figure S1.pdf
- Figure S2.pdf
- Figure S3.pdf
- Figure S4.pdf
- Figure S5.pdf
- Figure S6.pdf
- Figure S7.pdf
- Figure S8.pdf
- Figure S9.pdf
- Supplemental Figure1-9  FveDAD2 regulates branch crowns through ABA.docx
- Supplemental Table 1-2  FveDAD2 regulates branch crowns through ABA.docx
